# Supplementary material for: Research on India-China agriculture trade dynamics: A comparative advantage analysis
Source: PLoS One. 2023 Nov 30;18(11):e0294561. doi: 10.1371/journal.pone.0294561 (PMC10688643; doi:10.1371/journal.pone.0294561)
Supplement: S1 File — (XLSX) [file pone.0294561.s001.xlsx]

## Sheet: Figs 2-5 supporting Info
	India-China bilateral trade analysis							India-China bilateral agriculture trade analysis					Year-on-Year growth analysis of India-China bilateral trade vs India-China bilateral agriculture trade
Table 1.	Descriptive statistics of bilateral trade	India's total trade volume with China	China's total trade volume with India	India-China total bilateral trade volume		Table 4.	Disriptive statistics of India-China bilateral agriculture trade	India's total agriculture trade volume with China	China's total agriculture trade volume with India	India-China total bilateral agriculture trade volume		Table 7.	Descriptive statistics of Y-o-Y growth of India-China bilateral trade vs India-China bilateral agriculture trade	YoY growth bilateral trade	YoY growth agriclture trade
	Number of values	20	20	20			Number of values	20	20	20			Number of values	19	19
	Minimum	1.61	2.88	4.49			Minimum	0.226	0.386	0.668			Minimum	-7	-42
	Maximum	27.3	98.1	125			Maximum	8.23	1.38	9.3			Maximum	69	114
	Range	25.6	95.2	121			Range	8.01	0.996	8.64			Range	76	156
	Mean	13.7	43.6	57.3			Mean	3.62	0.908	4.53			Mean	21.5	20.9
	Std. Deviation	6.93	27.5	33.5			Std. Deviation	2.65	0.326	2.87			Std. Deviation	24.4	40.4
	Std. Error of Mean	1.55	6.15	7.49			Std. Error of Mean	0.592	0.073	0.642			Std. Error of Mean	5.6	9.26
	Coefficient of variation	50.5%	63.0%	58.4%			Coefficient of variation	73.0%	35.9%	63.4%			Coefficient of variation	114%	193%
	Skewness	-0.0368	0.0253	-0.0392			Skewness	0.48	-0.323	0.379			Skewness	0.48	0.773
	Kurtosis	-0.681	-0.822	-0.625			Kurtosis	-1.1	-1.09	-1.07			Kurtosis	-1.09	0.563
Table 2.	Correlation analysis of bilateral trade	India's total trade volume with China vs. China's total trade volume with India				Table 5.	Correlation analysis of India-China bilateral agriculture trade	India' Total Agri Trade Volume with China vs. China's Total Agri Trade Volume				Table 8.	Correlation analysis of Y-o-Y growth of India-China bilateral trade vs India-China bilateral agriculture trade	YoY growth bilateral trade vs. YoY growth agriclture trade
	Pearson r						Pearson r						Pearson r
	r	0.8327					r	0.6653					r	0.5897
	95% confidence interval	0.6179 to 0.9319					95% confidence interval	0.3157 to 0.8558					95% confidence interval	0.1850 to 0.8234
	R squared	0.6934					R squared	0.4426					R squared	0.3477
	P value						P value						P value
	P (two-tailed)	<0.0001					P (two-tailed)	0.0014					P (two-tailed)	0.0079
	P value summary	****					P value summary	**					P value summary	**
	Significant? (alpha = 0.05)	Yes					Significant? (alpha = 0.05)	Yes					Significant? (alpha = 0.05)	Yes
	Number of XY Pairs	20					Number of XY Pairs	20					Number of XY Pairs	19
Table 3.	Simple linear regression analysis of bilateral trade	India's total trade volume with China	China's total trade volume with India	Total bilateral trade volume		Table 6.	Simple linear regression analysis of India-China bilateral agriculture trade	India's total agriculture trade volume with China	China's total agriculture trade volume with India	Total bilateral agriculture trade volume		Table 9.	Simple linear regression analysis of YoY growth	YoY Growth Bilateral Trade	YoY Growth Agriclture
	Best-fit values						Best-fit values						Best-fit values
	Slope	0.926	4.55	5.47			Slope	0.2673	0.03837	0.3057			Slope	-2.62	-1.46
	Y-intercept	-1849	-9103	-10952			Y-intercept	-534.1	-76.27	-610.3			Y-intercept	5295	2958
	X-intercept	1997	2002	2001			X-intercept	1998	1988	1997			X-intercept	2020	2026
	1/slope	1.08	0.22	0.183			1/slope	3.741	26.06	3.271			1/slope	-0.382	-0.685
	Std. Error						Std. Error						Std. Error
	Slope	0.169	0.226	0.34			Slope	0.0845	0.009337	0.08894			Slope	0.838	1.7
	Y-intercept	340	455	684			Y-intercept	170	18.78	178.9			Y-intercept	1687	3427
	95% Confidence Intervals						95% Confidence Intervals						95% Confidence Intervals
	Slope	0.571 to 1.28	4.07 to 5.02	4.76 to 6.19			Slope	0.08979 to 0.4448	0.01875 to 0.05798	0.1188 to 0.4925			Slope	-4.39 to -0.852	-5.05 to 2.13
	Y-intercept	-2564 to -1135	-10059 to -8146	-12389 to -9515			Y-intercept	-891.2 to -177.0	-115.7 to -36.81	-986.2 to -234.5			Y-intercept	1737 to 8853	-4272 to 10187
	X-intercept	1987 to 2001	2001 to 2003	1999 to 2002			X-intercept	1970 to 2004	1963 to 1996	1973 to 2003			X-intercept	2016 to 2038	2013 to +infinity
	Goodness of Fit						Goodness of Fit						Goodness of Fit
	R squared	0.625	0.957	0.935			R squared	0.3573	0.484	0.3962			R squared	0.365	0.0414
	Sy.x	4.36	5.84	8.77			Sy.x	2.179	0.2408	2.294			Sy.x	20	40.7
	Is slope significantly non-zero?						Is slope significantly non-zero?						Is slope significantly non-zero?
	F	30	404	259			F	10.01	16.89	11.81			F	9.78	0.735
	DFn, DFd	1, 18	1, 18	1, 18			DFn, DFd	1, 18	1, 18	1, 18			DFn, DFd	1, 17	1, 17
	P value	<0.0001	<0.0001	<0.0001			P value	0.0054	0.0007	0.0029			P value	0.0061	0.4033
	Deviation from zero?	Significant	Significant	Significant			Deviation from zero?	Significant	Significant	Significant			Deviation from zero?	Significant	Not Significant
	Equation	Y = 0.926*X - 1849	Y = 4.55*X - 9103	Y = 5.47*X - 10952			Equation	Y = 0.2673*X - 534.1	Y = 0.03837*X - 76.27	Y = 0.3057*X - 610.3			Equation	Y = -2.62*X + 5295	Y = -1.46*X + 2958
	Data						Data						Data
	Number of X values	20	20	20			Number of X values	20	20	20			Number of X values	20	20
	Maximum number of Y replicates	1	1	1			Maximum number of Y replicates	1	1	1			Maximum number of Y replicates	1	1
	Total number of values	20	20	20			Total number of values	20	20	20			Total number of values	19	19
	Number of missing values	0	0	0			Number of missing values	0	0	0			Number of missing values	1	1

## Sheet: Figs 6-9 supporting Info
	Figs 6-9 Supporting Information
Table 10.	Descriptive statistics of India	India's agriculture import from China	India's agriculture export to China	India's total agriculture trade volume with China		Table 13.	Descriptive statistics of China	China's agriculture import from India	China's agriculture export to India	China's total agriculture trade volume		Table 16.	Descriptive statistics of Y-o-Y Growth	India's YoY Growth	China's YoY Growth
	Number of values	20	20	20			Number of values	20	20	20			Number of values	19	19
	Minimum	0.079	0.147	0.226			Minimum	0.189	0.197	0.386			Minimum	-50	-25
	Maximum	4.22	4.05	8.23			Maximum	0.836	0.642	1.38			Maximum	169	36
	Range	4.14	3.9	8.01			Range	0.647	0.445	0.996			Range	219	61
	Mean	1.8	1.83	3.62			Mean	0.472	0.436	0.908			Mean	32.1	5.26
	Std. Deviation	1.32	1.33	2.65			Std. Deviation	0.184	0.154	0.326			Std. Deviation	57.8	16.4
	Std. Error of Mean	0.296	0.298	0.592			Std. Error of Mean	0.0411	0.0344	0.073			Std. Error of Mean	13.3	3.76
	Coefficient of variation	73.6%	73.1%	73.0%			Coefficient of variation	39.0%	35.3%	35.9%			Coefficient of variation	180%	311%
	Skewness	0.513	0.484	0.479			Skewness	0.0995	-0.397	-0.323			Skewness	0.902	0.0472
	Kurtosis	-0.916	-1.17	-1.1			Kurtosis	-0.457	-1.26	-1.09			Kurtosis	0.757	-0.37
Table 11.	Correlation analysis of India	India's agriculture import from China vs. India's agriculture export to China				Table 14.	Correlation analysis of China	China's agriculture import from India vs. China's agriculture export to India				Table 17.	Correlation Analysis Y-o-Y Growth	India's YoY Growth vs. China's YoY Growth
	Pearson r						Pearson r						Pearson r
	r	0.983					r	0.8642					r	0.07757
	95% confidence interval	0.957 to 0.993					95% confidence interval	0.6827 to 0.9452					95% confidence interval	-0.3904 to 0.5137
	R squared	0.967					R squared	0.7468					R squared	0.006017
	P value						P value						P value
	P (two-tailed)	<0.0001					P (two-tailed)	<0.0001					P (two-tailed)	0.7523
	P value summary	****					P value summary	****					P value summary	ns
	Significant? (alpha = 0.05)	Yes					Significant? (alpha = 0.05)	Yes					Significant? (alpha = 0.05)	No
	Number of XY Pairs	20					Number of XY Pairs	20					Number of XY Pairs	19
Table 12.	Simple linear regression analysis of India	India's agriculture import from China	India's agriculture export to China	India's total agriculture trade volume with China		Table 15.	Simple linear regression analysis of China	China's agriculture Import from India	China's agriculture export to India	China's total agriculture trade volume		Table 18.	Simple linear regression analysis of YoY growth	India's YoY Growth	China's YoY Growth
	Best-fit values						Best-fit values						Best-fit values
	Slope	0.131	0.137	0.267			Slope	0.0211	0.0173	0.0384			Slope	-2.84	-0.896
	Y-intercept	-261	-273	-534			Y-intercept	-42	-34.3	-76.3			Y-intercept	5743	1809
	X-intercept	1998	1998	1998			X-intercept	1989	1986	1988			X-intercept	2023	2018
	1/slope	7.65	7.32	3.74			1/slope	47.4	57.9	26.1			1/slope	-0.352	-1.12
	Std. Error						Std. Error						Std. Error
	Slope	0.0427	0.0423	0.0845			Slope	0.00539	0.00458	0.00934			Slope	2.39	0.672
	Y-intercept	85.9	85.1	170			Y-intercept	10.8	9.22	18.8			Y-intercept	4814	1352
	95% Confidence Intervals						95% Confidence Intervals						95% Confidence Intervals
	Slope	0.0409 to 0.220	0.0478 to 0.226	0.0898 to 0.445			Slope	0.00979 to 0.0324	0.00763 to 0.0269	0.0188 to 0.0580			Slope	-7.89 to 2.21	-2.31 to 0.521
													Y-intercept	-4414 to 15900	-1044 to 4662
	Goodness of Fit						Goodness of Fit						X-intercept	2013 to +infinity	-infinity to +infinity
	R squared	0.342	0.367	0.357			R squared	0.46	0.441	0.484
	Sy.x	1.1	1.09	2.18			Sy.x	0.139	0.118	0.241			Goodness of Fit
													R squared	0.0765	0.0948
	Is slope significantly non-zero?						Is slope significantly non-zero?						Sy.x	57.1	16
	F	9.35	10.4	10			F	15.4	14.2	16.9
	DFn, DFd	1, 18	1, 18	1, 18			DFn, DFd	1, 18	1, 18	1, 18			Is slope significantly non-zero?
	P value	0.0068	0.0046	0.0054			P value	0.001	0.0014	0.0007			F	1.41	1.78
	Deviation from zero?	Significant	Significant	Significant			Deviation from zero?	Significant	Significant	Significant			DFn, DFd	1, 17	1, 17
													P value	0.2518	0.1998
	Equation	Y = 0.131*X - 261	Y = 0.137*X - 273	Y = 0.267*X - 534			Equation	Y = 0.0211*X - 42.0	Y = 0.0173*X - 34.3	Y = 0.0384*X - 76.3			Deviation from zero?	Not Significant	Not Significant
	Data						Data						Equation	Y = -2.84*X + 5743	Y = -0.896*X + 1809
	Number of X values	20	20	20			Number of X values	20	20	20
	Maximum number of Y replicates	1	1	1			Maximum number of Y replicates	1	1	1			Data
	Total number of values	20	20	20			Total number of values	20	20	20			Number of X values	20	20
	Number of missing values	0	0	0			Number of missing values	0	0	0			Maximum number of Y replicates	1	1
													Total number of values	19	19
													Number of missing values	1	1

## Sheet: Figs 10-12 supporting Info
	Figs 10-12 supporting information
Table 19.	Section-wise RCA results of India (2002-2021)										Table 21.	Section-wise RCA results of China (2002-2021)
	Year	Section I	Section II	Section III	Section IV	Section VI	Section VIII	Section XI	India Overall RCA			Year	Section I	Section II	Section III	Section IV	Section VI	Section VIII	Section XI	Overall CHINA RCA		Table 23.	Section-wise RCA and RSCA results of India and China (2002-2021)
	2002	2.48212	0.37092	0.867464	0.103579	0.315136	0	1.52962	0.809833			2002	0.451907	0.886945	0.238265	0.0680029	0.911756	0	8.55271	1.58708			Sections	India's average RCA (2002-2021)	China's average RCA (2002-2021)
	2003	1.33631	0.682432	1.56927	0.274875	0.235516	0.513368	2.13517	0.963848			2003	0.547059	1.33615	0.473929	0.177463	1.41829	0.849023	17.2423	3.14917			Section I	1.5787	0.104767
	2004	0.795178	0.420014	1.85144	0.19868	0.43327	0.295687	1.1403	0.733509			2004	0.258949	0.588418	0.978648	0.166428	1.33512	0	11.1694	2.071			Section II	1.04506	0.497984
	2005	0.899098	0.38805	1.88679	0.194121	0.351639	0.662696	2.13207	0.930637			2005	0.181649	0.316709	0.642924	0.20325	0.789573	0.00807065	6.90313	1.29219			Section III	5.1861	0.476002
	2006	0.810086	0.536977	2.44678	0.392116	0.351072	0.817716	2.92617	1.18299			2006	0.0972155	0.35465	0.396341	0.329414	0.628102	0.288982	4.9149	1.00137			Section IV	0.279267	0.207149
	2007	1.35017	0.700042	2.39126	0.306365	0.248215	0.381964	1.67323	1.00732			2007	0.0906842	0.30381	0.39674	0.405018	0.501839	0	5.05716	0.965035			Section VI	0.431512	1.03434
	2008	0.514759	0.659048	2.18652	0.321704	0.165348	1.02181	1.96982	0.977001			2008	0.09806	0.396659	2.6092	0.295385	0.528366	0	4.68618	1.23055			Section VIII	0.750791	0.596967
	2009	0.87808	1.01988	5.24969	0.327495	0.391768	0.874968	2.76479	1.64381			2009	0.0704163	0.674487	0.232921	0.178413	0.657559	0.0412298	3.35778	0.744686			Section XI	3.39473	4.91172
	2010	1.4437	1.11955	3.94137	0.281562	0.175983	0.452585	1.9682	1.34042			2010	0.0560178	0.559378	0.206958	0.225801	0.577006	5.75956	2.80706	1.45597
	2011	2.33759	1.42014	5.16701	0.399862	0.293524	0.49337	2.40151	1.78757			2011	0.0378574	0.47881	0.15514	0.18635	0.662415	0	2.57864	0.585603			Sections	India's average RSCA (2002-2021)	China's average RSCA (2002-2021)
	2012	2.37363	1.55553	7.81592	0.484898	0.734283	1.10576	3.87161	2.56309			2012	0.0264358	0.542303	0.325697	0.178597	0.917889	0	3.34954	0.762923			Section I	-0.405141	-0.57451
	2013	2.27972	1.60706	7.20319	0.768649	0.739058	0.525413	3.2201	2.33474			2013	0.0279121	0.623705	0.203993	0.186732	1.16072	1.54905	2.87209	0.946313			Section II	-0.448811	-0.500384
	2014	2.34491	1.57626	7.29447	0.350157	0.645813	0.298496	3.60681	2.30242			2014	0.0355815	0.58049	0.210894	0.197299	1.32421	0	3.28741	0.805126			Section III	0.578454	-0.45156
	2015	1.95439	1.90701	8.35649	0.476461	0.659856	4.95913	7.49091	3.68632			2015	0.0307637	0.378776	0.163562	0.238887	0.756304	0	3.29363	0.69456			Section IV	-0.733229	-0.659149
	2016	2.01478	1.92199	9.33545	0.116876	0.529184	0.0253844	6.98205	2.98939			2016	0.0282167	0.439961	0.248307	0.175846	0.874462	0	2.69012	0.636701			Section VI	-0.677252	-0.345596
	2017	0.611994	1.26151	8.23417	0.16794	0.971896	0.16814	4.04277	2.20835			2017	0.0178451	0.409222	0.322949	0.193894	0.859484	0	2.58874	0.627448			Section VIII	-0.609406	-0.871426
	2018	1.3609	0.663083	7.15518	0.0961802	0.427448	2.36409	3.77905	2.2637			2018	0.011444	0.287351	0.830747	0.195637	0.933216	0	1.94434	0.600391			Section XI	-0.21128	-0.315972
	2019	2.7019	1.03763	6.35629	0.103973	0.222507	0.0240524	4.11457	2.08013			2019	0.00707618	0.271975	0.379078	0.202238	0.990104	1.11329	1.91785	0.697373
	2020	1.5608	0.762088	6.96915	0.109077	0.313279	0.0311963	4.1373	1.98327			2020	0.0098181	0.26941	0.321309	0.173532	2.67934	2.29488	4.78693	1.50503
	2021	1.52391	1.29198	7.44415	0.110768	0.425442	0	6.00854	2.40068			2021	0.0104272	0.260469	0.182443	0.164792	2.18115	0.0352664	4.23446	1.00986
	20 Year Average RCA Section-wise	1.5787	1.04506	5.1861	0.279267	0.431512	0.750791	3.39473	1.80945			20 Year Average RCA Section-wise	0.104767	0.497984	0.476002	0.207149	1.03434	0.596967	4.91172	1.11842
Table 20.	Section-wise RSCA results of India (2002-2021)										Table 22.	Section-wise RSCA results of China (2002-2021)
	Year	Section I	Section II	Section III	Section IV	Section VI	Section VIII	Section XI	India Overall RSCA			Year	Section I	Section II	Section III	Section IV	Section VI	Section VIII	Section XI	China Overall SRCA
	2002	-0.335907	-0.601006	-0.0709711	-0.82459	-0.752096	-1	-0.528294	-0.587552			2002	-0.212829	-0.392119	-0.615163	-0.831684	-0.348419	-1	-0.376201	-0.539488
	2003	-0.386235	-0.541407	0.221568	-0.729025	-0.804802	-0.663748	-0.387713	-0.470194			2003	-0.206204	-0.23335	-0.356918	-0.603683	-0.307536	-0.613737	-0.0822447	-0.343382
	2004	-0.390116	-0.614591	0.2986	-0.771921	-0.628264	-0.729069	-0.479733	-0.473585			2004	-0.398787	-0.387394	-0.010791	-0.653307	-0.405295	-1	0.0647908	-0.398683
	2005	-0.392122	-0.594999	0.307188	-0.77854	-0.654858	-0.383771	-0.211105	-0.386887			2005	-0.474934	-0.580118	-0.217342	-0.669859	-0.582967	-0.984363	-0.0602457	-0.509975
	2006	-0.460009	-0.592694	0.419749	-0.67174	-0.644675	-0.407189	-0.214415	-0.367282			2006	-0.546265	-0.555325	-0.432315	-0.455375	-0.550079	-0.731919	-0.211068	-0.497478
	2007	-0.214927	-0.483508	0.410248	-0.643063	-0.728783	-0.571182	-0.225426	-0.350949			2007	-0.556232	-0.589494	-0.431906	-0.480686	-0.577659	-1	-0.160399	-0.542339
	2008	-0.519549	-0.520513	0.372355	-0.643061	-0.820226	-0.233478	-0.402494	-0.395281			2008	-0.58358	-0.538685	0.44586	-0.519756	-0.561983	-1	-0.267578	-0.432246
	2009	-0.428425	-0.508196	0.679984	-0.594593	-0.620259	-0.246811	-0.299783	-0.288297			2009	-0.637262	-0.406582	-0.622164	-0.633814	-0.644019	-0.929214	-0.322218	-0.599325
	2010	-0.354309	-0.538229	0.595254	-0.679878	-0.816808	-0.630179	-0.392391	-0.402363			2010	-0.613409	-0.465089	-0.657058	-0.633949	-0.497241	-0.5208	-0.546086	-0.561947
	2011	-0.349665	-0.39605	0.675694	-0.674806	-0.7186	-0.668153	-0.353224	-0.354972			2011	-0.650686	-0.477064	-0.731391	-0.702718	-0.423733	-1	-0.458146	-0.63482
	2012	-0.343097	-0.385811	0.773138	-0.749592	-0.598527	-0.592199	-0.11626	-0.287478			2012	-0.677352	-0.438635	-0.50864	-0.712868	-0.209492	-1	-0.262931	-0.544274
	2013	-0.356697	-0.381488	0.756193	-0.699015	-0.698486	-0.440015	-0.243457	-0.294709			2013	-0.667186	-0.422396	-0.66114	-0.702187	-0.287769	-0.569481	-0.471147	-0.540187
	2014	-0.39076	-0.311286	0.758876	-0.70891	-0.64906	-0.636918	-0.368341	-0.329486			2014	-0.692848	-0.447474	-0.651672	-0.698854	-0.248761	-1	-0.359937	-0.585649
	2015	-0.361834	-0.320181	0.786245	-0.635126	-0.558775	-0.512161	0.122332	-0.211357			2015	-0.658424	-0.533114	-0.71886	-0.659846	-0.31133	-1	-0.274125	-0.593671
	2016	-0.373601	-0.315014	0.806491	-0.812087	-0.574764	-0.953911	0.178452	-0.292062			2016	-0.68042	-0.504963	-0.602169	-0.715049	-0.279547	-1	-0.361686	-0.591976
	2017	-0.517089	-0.454701	0.783413	-0.743137	-0.493194	-0.750221	-0.114163	-0.327013			2017	-0.717024	-0.50013	-0.511774	-0.696649	-0.275731	-1	-0.357236	-0.579792
	2018	-0.434133	-0.490986	0.754757	-0.843334	-0.609642	0.131533	-0.133146	-0.232136			2018	-0.640757	-0.621638	-0.0924504	-0.692372	-0.221475	-1	-0.434831	-0.529075
	2019	-0.396158	-0.306525	0.728124	-0.827555	-0.739749	-0.956117	-0.137103	-0.37644			2019	-0.617584	-0.637611	-0.450244	-0.676478	-0.253042	-0.59169	-0.453536	-0.525741
	2020	-0.523035	-0.393517	0.749032	-0.81533	-0.73846	-0.944529	-0.155563	-0.403058			2020	-0.630303	-0.627534	-0.513651	-0.715711	0.101001	-0.549118	-0.464945	-0.485752
	2021	-0.575143	-0.225514	0.76315	-0.819277	-0.695013	-1	0.236222	-0.330796			2021	-0.628109	-0.648973	-0.691413	-0.72814	-0.0268449	-0.938187	-0.45968	-0.588764
	20 Year Average RSCA Section-wise	-0.405141	-0.448811	0.578454	-0.733229	-0.677252	-0.609406	-0.21128	-0.358095			20 Year Average RSCA Section-wise	-0.57451	-0.500384	-0.45156	-0.659149	-0.345596	-0.871426	-0.315972	-0.531228
